# Supplementary material for: Polyphasic Characterization of the Biocontrol Potential of a Novel Strain of Trichoderma atroviride Isolated from Central Mexico
Source: J Fungi (Basel). 2024 Nov 1;10(11):758. doi: 10.3390/jof10110758 (PMC11596017; doi:10.3390/jof10110758)
Supplement: Supplementary file 1 [file jof-10-00758-s001.zip]

Archive with 1 entries (1 files):
- jof-3176182-supplementary.pdf
